# Supplementary material for: Morphological Investigation of Uncharacterised Cardiovascular Structures in Shallow-Diving, Semi-Aquatic Freshwater Turtles (Chelidae: Emydura macquarii)
Source: Vet Sci. 2026 May 19;13(5):493. doi: 10.3390/vetsci13050493 (PMC13211658; doi:10.3390/vetsci13050493)
Supplement: Supplementary file 1 [file vetsci-13-00493-s001.zip]

Archive with 1 entries (1 files):
- vetsci-4278696-supplementary.PDF
